# Supplementary material for: Macrophages in Glioblastoma and How Non-Coding RNAs Impact Their Differentiation
Source: Cells. 2025 Sep 30;14(19):1528. doi: 10.3390/cells14191528 (PMC12523494; doi:10.3390/cells14191528)
Supplement: Supplementary file 1 [file cells-14-01528-s001.zip]

Archive with 1 entries (1 files):
- cells-3874042-supplementary.pdf
